# Supplementary material for: Circular Quality of Polymers: Test-Based Evidence for Comparison of Bio-Based and Fossil-Based Polymers
Source: Polymers (Basel). 2025 Jun 12;17(12):1629. doi: 10.3390/polym17121629 (PMC12196982; doi:10.3390/polym17121629)
Supplement: Supplementary file 1 [file polymers-17-01629-s001.zip]

Archive with 1 entries (1 files):
- polymers-3674475-supplementary.pdf
